# Supplementary material for: Angiomotin functions in HIV-1 assembly and budding
Source: eLife. 2015 Jan 29;4:e03778. doi: 10.7554/eLife.03778 (PMC4337731; doi:10.7554/eLife.03778)
Supplement: Supplementary file 1. — Expression plasmids, antibodies and siRNAs used in this study. DOI: http://dx.doi.org/10.7554/eLife.03778.021 [file elife03778s001.xlsx]

## Sheet: Supplementary File 1
Supplementary File 1. Expression Plasmids, Antibodies and siRNAs Used in This Study
1A. Bacterial Expression Vectors
Plasmid Name	Source1	Internal ID	Backbone	DNASU clone ID	Cloning Site	Epitope Tags
pGEX-PP-GFP	Amersham	WISP10-32		Pending	SLIC2	N.GST-PP
pFastBac1-OSFP	Invitrogen	WISP13-86			SLIC2	N.OSF-PP
pGEX-NEDD4L	Q96PU-4 NP_001138438	WISP13-119	WISP10-32	HsCD00671558	SLIC2	N.GST-PP
pGEX-NEDD4L∆WW	Q4VCS5 NP_001106962	WISP13-121	WISP10-32	HsCD00671562	SLIC2	N.GST-PP
pFastBac-OSPF-AMOT p130		WISP13-200	WISP13-86	HsCD00671566	SLIC2	N.OSF-PP
pFastBac-OSPF-AMOTL1	Q8IY63 NM_130847	WISP13-177	WISP13-86	Pending	SLIC2	N.OSF-PP
pFastBac-OSPF-AMOTL2	Q9Y2J4 NM_016201	WISP13-176	WISP13-86	Pending	SLIC2	N.OSF-PP
pET11-Gag∆p6-PP-GST	O93182-1 HBX2	WISP10-368	WISP10-275	HsCD00671567	SLIC2	C.PP-GST
1B. Mammalian Rescue Expression Vectors
Plasmid Name	Source1	Internal ID	Backbone	DNASU clone ID	Cloning Site	Epitope Tags
pCAG-OSF-NEDD4L	Q96PU-4 NP_001138438	WISP12-190	WISP06-65	HsCD00671575	KpnI/XhoI	N.OSF
pCAG-OSF-NEDD4LC942A		WISP12-192	WISP06-65	HsCD00671579	KpnI/XhoI	N.OSF
pCAG-OSF-NEDD4L∆WW		WISP12-268	WISP06-65	HsCD00671540	KpnI/XhoI	N.OSF
pCAG-OSF-NEDD4LC942A/∆WW		WISP13-217	WISP06-65	HsCD00671545	KpnI/XhoI	N.OSF
pCI-Flag-NEDD4L	Q96PU-4 NP_001138438	WISP07-220	WISP02-31	HsCD00671550	NheI/NotI	N.Flag
pCI-Flag-NEDD4L∆WW		WISP13-218	WISP07-220	HsCD00671555	NheI/NotI	N.Flag
pcDNA3HA-AMOT p130	Addgene #32821	WISP12-205	pcDNA3-HA	HsCD00671559	BamHI/XhoI	N.HA
pcDNA3HA-AMOT p130∆PPXY		WISP13-219	WISP12-205	HsCD00671563	BamHI/XhoI	N.HA
pCMV∆4-AMOT p80		WISP12-258	WISP12-95	HsCD00671568	KpnI/XhoI
pcDNA3HA-AMOTL1	Q8IY63 NM_130847	WISP13-220	WISP12-205	Pending	SLIC2	N.HA
pcDNA3HA-AMOTL2	Q9Y2J4 NM_016201	WISP13-221	WISP12-205	Pending	SLIC2	N.HA
1C. Virus Production Vectors
Plasmid Name	Source1	Internal ID
R9	Ref. 3	WISP96-96
R9ΔPTAP, ΔYL		WISP05-124
1D. Antibodies
Antigen	Species	Blocking	Dilution	Source
FLAG	Mouse	5% milk	1/10000	Sigma-Aldrich (F3165)
HA	Rabbit	5% milk	1/5000	Upstate (05-904)
CA	Rabbit	5% milk	1/3000	Covance (UT415)4
MA	Rabbit	5% milk	1/1000	Covance (UT556)4
AMOT	Rabbit	5% milk	1/1000	Covance (UT691)4
ALIX	Rabbit	5% milk	1/1000	Covance (UT324)4
TSG101	Mouse	5% milk	1/1000	GeneTex (GTX70255)
1E. siRNAs
Protein	First nucleotide	Sense sequence	Reference
AMOT #1	6778	GCAGAUGGCUAGAGAAGAA
AMOT #2	3649	GUGGGAAGCUAGAGAGAAU
TSG101	505	CCUCCAGUCUUCUCUCGUC	Ref. 5
ALIX	2064	GAACAAAUGCAGUGAUAUA	Ref. 6
Control		CGUACGCGGAAUACUUCGA	Ref. 7
Table Footnotes and References
1 Source refers to vendors for commercial vectors, papers describing these constructs or the Uniprot accession numbers used for cloning. References for previously cloned constructs are displayed below.
2 Li MZ and Elledge SJ. Nature Methods. March 5;4(3):251.
3 Swingler S, Gallay P, Camaur D, Song J, Abo A, Trono D. J Virol. 1997 Jun;71(6):4372-7.
4 Antibodies with “UT” numbers were raised against recombinant proteins purified in our laboratory.
5 Garrus JE, von Schwedler UK, Pornillos OW, Morham SG, Zavitz KH, Wang HE, Wettstein DA, Stray KM, Côté M, Rich RL, Myszka DG, Sundquist WI. Cell. 2001 Oct 5;107(1):55-65.
6 Sandrin V, Sundquist WI. Retrovirology. 2013 Oct 9;10:104.
7 Morita E, Colf LA, Karren MA, Sandrin V, Rodesch CK, Sundquist WI. Proc Natl Acad Sci U S A. 2010 Jul 20;107(29):12889-94.
